# Supplementary material for: Photoluminescence Mechanism of Carbon Dots: Triggering Multiple Color Emissions through Controlling the Degree of Protonation
Source: Molecules. 2022 Oct 2;27(19):6517. doi: 10.3390/molecules27196517 (PMC9571308; doi:10.3390/molecules27196517)
Supplement: Supplementary file 1 [file molecules-27-06517-s001.zip]

Archive with 1 entries (1 files):
- molecules-1921594-supplementary.pdf
